# Supplementary material for: Comparative analysis of surgical outcomes: Video-assisted thoracoscopic surgery versus open thoracotomy in organizing thoracic empyema management
Source: PLoS One. 2025 Oct 9;20(10):e0332618. doi: 10.1371/journal.pone.0332618 (PMC12510550; doi:10.1371/journal.pone.0332618)
Supplement: S1 File — (XLSX) [file pone.0332618.s001.xlsx]

## Sheet: Sheet1
record_id	age_cci	female	mi	chf	pvd	cva	dement	copd	cts	pu	liver_status_cci	dm_cci	hemiplegia	ckd_cci	solid_tumor_cci	leuk_cci	lymph_cci	aids_cci	total_cci	tb	esophagealperforate	trauma	lungabscess	other	none	underlying_di_oth	var34	emphysema	livercirrhosis	var37	dm	others	var40	chronic_di_oth	previous_thoracsurg	smokingstatus	laterality	duration_symptom	fever	cough	dyspnea	chestpain	var50	present_oth	abo_bef	cause_org	cause_org_oth	cause_emp	cause_emp_oth
255	2	1	0	1	0	0	0	0	0	0	0	1	0	0	2	0	0	0	12	0	0	0	0	1	0	CA breast with pleural metastasis	0	0	0	0	1	1	0	OSA,HTN,DLP,PE,morbid obesity	1	0	1	1	0	0	1	0	0		0	0		5	RLL loculated pleural effusion with pleural metasthesis
269	3	1	0	0	0	0	0	0	0	0	0	0	0	0	2	0	0	0	9	0	0	0	0	1	0	CA sigmoid colon c pericolic for invasion c liver metastasis	0	0	0	0	0	0	0		0	0	2	3	0	0	1	0	0		0	0		5	malignant pleural effusion
337	0	0	0	0	0	0	0	0	0	0	0	0	0	0	0	0	0	0	0	0	0	0	0	0	1		0	0	0	0	0	0	1		0	0	2	7	1	0	1	0	0		1	4		3
69	2	0	0	0	0	0	0	0	0	0	0	0	0	0	0	0	0	0	2	0	0	0	0	0	1		0	0	0	0	0	0	1		0	1	1	3	0	1	1	1	0		1	0		1
70	2	1	0	0	0	0	0	0	0	0	0	0	0	0	0	0	0	0	2	0	0	0	0	0	1		0	0	0	0	0	0	1		0	1	1	60	0	0	1	1	0		1	0		1
79	1	0	0	0	0	0	0	0	0	0	0	0	0	0	0	0	0	0	1	0	0	0	0	0	1		0	0	0	0	0	0	1		0	1	2	30	0	0	1	0	0		1	0		1
66	3	1	0	1	0	0	0	0	0	0	0	0	0	0	0	0	0	0	4	0	0	0	0	0	1		0	0	0	0	0	1	0	HTN,chronic stable angina,LCV,primary hypothyroidism	0	0	1	7	1	1	0	1	0		1	6	GNB,GPcoccobacilli	1
2	0	0	0	0	0	0	0	0	0	0	0	0	0	0	0	0	0	0	0	0	0	0	0	0	1		0	0	0	0	0	0	1		1	0	2	5	1	1	0	0	0		1	0		1
409	2	0	0	0	0	0	0	0	0	0	0	0	0	0	2	0	0	0	4	0	0	0	0	0	1		0	0	0	0	0	0	1		0	0	1	30	0	0	0	0	1	dysphagia, aspiration	1	0		1
234	0	0	0	0	0	0	0	0	0	0	0	0	0	0	0	0	0	0	0	0	0	0	0	0	1		0	0	0	0	0	0	1		0	0	1	7	1	1	1	0	0		1	0		2
240	1	1	0	0	0	0	0	0	0	0	0	1	0	0	0	0	0	0	2	0	0	0	0	0	1		0	0	0	0	1	0	0		0	0	2	30	1	0	1	0	0		1	2		1
236	3	0	0	0	0	0	0	0	0	0	0	0	0	2	0	0	0	0	5	0	0	0	0	0	1		0	0	0	0	0	0	1		0	1	2	150	0	0	1	0	0		1	0		1
120	2	0	0	0	0	0	0	0	0	0	0	0	1	0	2	0	0	0	9	0	0	0	0	0	1		0	0	0	0	0	0	1		0	0	1	60	0	0	1	0	0		0	0		1
181	1	0	0	0	0	0	0	0	0	0	0	1	0	0	0	0	0	0	2	0	0	0	0	1	0	Hypothyroid	0	0	0	0	1	1	0	DLP	0	0	1	30	1	1	1	1	0		1	0		1
434	1	0	0	0	0	0	0	0	0	0	0	0	0	0	0	0	0	0	1	0	0	0	0	0	1		0	0	0	0	0	1	0	hypertension	0	2	1	12	0	0	1	1	0		1	0		1
298	2	0	0	0	0	0	0	0	0	0	0	0	0	0	0	0	0	0	2	0	0	0	0	0	1		0	0	0	0	0	0	1		0	0	2	9	1	1	1	1	0		1	0		1
355	3	0	1	0	0	0	0	0	0	0	0	0	0	0	0	0	0	0	4	0	0	0	0	0	1		0	0	0	0	0	0	1		0	2	1	7	0	0	1	0	0		1	0		1
67	2	1	0	0	0	0	0	0	0	0	0	0	0	0	0	2	0	0	4	0	0	0	0	0	1		0	0	0	0	0	1	0	DLP	0	0	1	14	0	0	1	1	0		0	0		1
447	3	0	0	0	0	0	0	1	0	0	0	0	0	0	0	0	0	0	4	0	0	0	0	0	1		1	0	0	0	0	0	0		0	2	3	7	0	0	1	0	0		1	3		1
465	2	0	0	0	0	0	0	0	0	0	0	0	0	0	2	0	0	0	8	0	0	0	0	1	0	supraglottic cancer	0	0	0	0	0	0	1		0	1	3	7	0	0	1	0	0		0	5		5	malignant pleural effusion
387	1	0	0	0	0	0	0	0	0	0	0	0	0	0	0	0	0	0	1	0	0	0	0	0	1		0	0	0	0	0	0	1		0	2	2	12	0	0	1	1	0		1	0		5	pneumothorax
463	1	1	0	0	0	0	0	0	0	0	0	0	0	0	0	0	0	0	1	0	0	0	0	0	1		0	0	0	0	0	1	0	hypertension	0	0	2	10	1	1	1	0	0		1	0		1
174	1	0	0	0	0	0	0	0	0	0	0	0	0	0	0	0	0	0	1	0	0	0	0	0	1		0	0	0	0	0	0	1		0	1	1	3	1	0	1	1	0		1	0		1
309	1	0	0	0	0	0	0	0	0	0	0	1	0	2	0	0	0	0	6	0	0	0	0	0	1		0	0	0	0	1	1	0	HTN,ESRD	0	1	3	1	1	1	0	0	0		1	3		1
138	3	0	0	0	0	0	0	0	0	0	0	0	0	0	0	0	0	0	3	0	0	0	0	0	1		0	0	0	0	0	0	1		0	1	2	21	1	0	0	1	0		1	0		1
475	3	0	0	0	0	0	0	0	0	0	0	0	0	0	0	0	0	0	3	0	0	0	0	0	1		0	0	0	0	0	0	1		0	0	1	7	1	1	1	0	0		1	0		1
364	0	0	0	0	0	0	0	0	0	0	0	0	0	0	0	0	0	0	0	0	0	0	0	0	1		0	0	0	0	0	0	1		0	0	2	14	1	1	0	0	0		1	0		1
290	0	0	0	0	0	0	0	0	0	0	0	0	0	0	0	0	0	0	0	0	0	0	0	0	1		0	0	0	0	0	0	1		0	1	1	60	1	1	1	0	0		1	3		1
474	1	0	0	0	0	0	0	0	0	0	0	0	0	0	2	0	0	0	3	0	1	0	0	1	0	CA lower esophagus	0	0	0	0	0	1	0	CA lower esophagus	0	0	2	7	0	0	0	1	1	abdominal pain	1	3		4
356	1	0	0	0	0	0	0	0	0	0	0	0	0	0	0	0	0	0	1	0	0	0	0	0	1		0	0	0	0	0	0	1		0	1	1	30	1	0	1	0	0		1	0		1
256	2	0	0	1	0	0	0	0	0	0	0	1	0	2	0	0	0	0	6	1	0	0	0	1	0	AF,DCM,HF	0	0	0	0	1	1	0	HTN,ESRD	0	1	2	300	0	0	0	0	1	incidental finding	0	0		1
330	1	0	0	0	0	0	0	0	1	0	0	1	0	0	0	0	0	0	3	0	0	0	0	1	0	#Right renal calculi #Right lulated right pleural effusion #Iatrogenic tear right diaphragm from right PCN #Psoriasis vulgaris #DM II #Hypertension	0	0	0	0	0	1	0	#Right renal calculi #Right lulated right pleural effusion #Iatrogenic tear right diaphragm from right PCN #Psoriasis vulgaris #DM II #Hypertension	0	1	1	2	0	0	1	0	0		0	0		5	#Iatrogenic tear right diaphragm from right PCN
292	1	1	0	0	0	0	0	0	0	0	0	0	0	0	0	0	0	0	1	0	0	0	1	0	0		0	0	0	0	0	0	1		0	0	2	3	1	0	0	1	0		1	0		2
353	1	0	0	0	0	0	0	0	0	0	0	1	0	0	0	0	0	0	2	0	0	0	0	0	1		0	0	0	0	1	1	0	HTN,DLP	0	1	1	1	1	0	1	0	0		1	4		1
420	2	0	0	0	0	1	0	0	0	0	0	0	0	0	0	0	0	0	3	0	0	0	0	1	0	Old CVA	0	0	0	0	0	0	1		0	0	3	14	1	1	1	0	0		1	5		1
253	1	0	0	0	0	0	0	0	0	0	0	0	0	0	0	0	0	0	1	0	0	0	1	0	0		0	0	0	0	0	1	0	DLP	0	0	2	7	1	1	0	1	0		1	3		1
124	1	0	0	0	0	0	0	0	0	0	0	0	0	0	0	0	0	0	1	1	0	0	0	0	0		0	0	0	0	0	0	1		0	1	1	60	0	1	1	0	0		1	4		1
340	4	1	0	0	0	0	0	0	0	0	0	1	0	0	0	0	0	0	5	0	0	0	0	1	0	hypertension, DM	0	0	0	0	1	1	0	hypertension, DM	0	0	1	10	1	0	1	0	0		0	0		1
78	0	0	0	0	0	0	0	0	0	0	0	0	0	0	0	0	0	0	0	0	0	0	0	0	1		0	0	0	0	0	0	1		0	1	1	30	1	1	1	0	0		1	0		1
29	0	0	0	0	0	0	0	0	0	0	1	1	0	0	0	0	0	0	2	0	0	0	0	0	1		0	0	0	0	0	1	0	VSD, AF	0	2	2	4	1	0	0	1	0		1	0		3
346	0	0	0	0	0	0	0	0	0	0	0	0	0	0	0	0	0	0	0	0	0	0	0	0	1		0	0	0	0	0	0	1		0	0	1	18	1	0	1	0	0		1	2		1
473	2	1	0	0	0	0	0	0	0	0	0	0	0	0	0	0	0	0	2	0	0	0	0	1	0	Gouty arthritis	0	0	0	0	0	1	0	HTN	0	0	1	30	1	1	1	0	0		1	0		1
113	1	0	0	0	0	0	0	0	0	0	0	0	0	0	0	0	0	0	1	0	0	0	0	0	1		0	0	0	0	0	0	1		0	0	2	90	0	1	1	1	0		1	0		1
369	3	0	0	0	0	0	0	0	0	0	0	0	0	0	0	0	0	0	3	0	0	0	0	0	1		0	0	0	0	0	0	1		0	2	2	2	0	1	0	1	0		1	3		1
412	0	0	0	0	0	0	0	0	0	0	0	0	0	0	0	0	0	0	0	0	0	0	0	0	1		0	0	0	0	0	0	1		0	0	2	10	1	0	0	0	0		1	4		1
11	1	0	0	0	0	0	0	0	0	0	0	0	0	0	0	0	0	0	1	0	0	0	0	0	1		0	0	0	0	0	1	0	Atrial fibrillation, Vulvular heart disease	0	3	1	7	0	0	0	1	0	-	0	0		1
60	3	1	0	0	0	0	0	0	0	0	0	0	0	0	0	0	0	0	3	0	0	0	0	0	0		0	0	0	0	0	1	0	hypertension, dyslipidemia	0	0	1	30	0	1	1	0	0		1	0		1
483	0	1	0	0	0	0	0	0	0	0	0	0	0	0	0	0	0	0	0	0	0	0	0	0	1		0	0	0	0	0	0	1		0	0	2	10	1	1	1	0	0		1	3		1
177	1	0	0	0	0	0	0	0	0	0	0	0	0	0	2	0	0	0	7	0	0	0	0	0	1		0	0	0	0	0	0	1		0	0	2	30	0	1	1	0	0		1	0		1
429	2	0	0	0	0	0	0	0	0	0	0	0	0	0	2	0	0	0	4	0	0	0	0	1	0	CA colon	0	0	0	0	0	0	1		0	1	2	30	1	1	1	1	0		1	3		2
54	2	1	0	0	0	1	0	0	0	0	0	1	0	0	0	0	0	0	4	0	0	0	0	0	1		0	0	0	1	1	1	0	HTN, DLP	0	0	2	4	0	0	1	0	0		1	6	Klebsiella pneumoniae	2
280	0	0	0	0	0	0	0	0	0	0	0	0	0	0	0	0	0	0	0	0	0	0	0	0	1		0	0	0	0	0	0	1		0	0	1	180	1	0	1	1	0		1	0		5	Rt. Primary spontaneous pneumothorax
178	3	0	0	0	0	0	0	0	0	0	0	0	0	0	0	0	0	0	3	0	0	1	0	0	0		0	0	0	0	0	0	1		0	2	2	1	0	0	0	0	1	Chest pain from Trauma	1	0		5	Incidental finding after post traumatic
296	1	0	0	0	0	0	0	0	0	0	0	0	0	0	0	0	0	0	1	0	0	0	0	1	0	Rt. Staghorn RC, Lt. UPJ stone	0	0	0	0	0	0	1		0	2	1	1	1	0	1	0	0		1	4		5	liver abscess
65	1	0	1	0	0	0	0	0	0	0	0	0	0	2	0	0	0	0	4	0	0	0	0	0	1		0	0	0	0	0	0	1		0	1	1	7	1	1	1	0	0		1	0		1
347	0	0	0	0	0	0	0	0	0	0	1	0	0	0	0	0	0	0	1	0	0	0	0	0	1		0	0	1	0	0	0	0		0	2	2	2	1	1	1	0	0		1	3		1
310	1	0	0	0	0	0	0	0	0	0	0	0	0	2	0	0	0	0	3	0	0	0	0	1	0	1.ESRD 2. renal anemia 3.HT 4.DLP	0	0	0	0	0	1	0	1.ESRD 2. renal anemia 3.HT 4.DLP	0	0	2	7	0	1	1	0	0		0	0		1
324	4	0	1	1	0	0	0	0	0	0	0	1	0	0	0	0	0	0	9	0	0	1	0	1	0	HFPEF, chronic AF, CAD, HT, DM, c-spondylosis	0	0	0	0	1	1	0	HFPEF, chronic AF, CAD, HT, DM, c-spondylosis	0	0	1	1	0	0	0	1	0		1	2		3
83	0	1	0	0	0	0	0	0	0	0	0	0	0	0	0	0	0	0	0	0	0	0	0	0	1		0	0	0	0	0	0	1		0	0	1	1	0	1	1	0	0		1	3		5	malignant pleural effusion
168	1	0	0	0	0	1	0	0	0	0	0	0	0	0	0	0	0	0	2	0	0	1	0	0	0		0	0	0	0	0	0	1		0	0	1	1	0	0	1	0	0		0	0		3
313	3	0	0	1	0	0	0	0	0	0	0	0	0	0	0	0	0	0	4	0	0	0	0	1	0	chronic heart failure	0	0	0	0	0	1	0	chronic heart failure	0	0	1	10	1	1	1	1	0		0	0		1
345	1	0	0	0	0	0	0	0	0	0	0	1	0	0	0	0	0	0	2	0	0	0	0	0	1		0	0	0	0	1	1	0	gout,hypertension	1	1	1	43	0	0	1	1	0		1	0		1
410	1	1	0	0	0	0	0	0	0	0	0	0	0	0	2	0	0	0	7	0	0	0	0	1	0	malignant mesothelioma	0	0	0	0	0	0	1		0	0	2	7	0	0	1	0	0		1	0		5	malignant pleural effusion
407	0	1	0	0	0	0	0	0	0	0	0	0	0	0	2	0	0	0	6	0	0	0	0	1	0	Carcinoma in situ of bronchus and lung	0	0	0	0	0	0	1		0	0	1	60	0	1	1	0	0		0	4		5	Malignant pleural effusion
252	2	0	0	0	0	0	0	0	0	0	1	0	0	0	0	0	0	0	5	0	0	0	0	0	1		0	0	0	0	0	1	0	HTN	1	1	1	10	1	1	1	1	0		1	0		1
215	0	0	0	0	0	0	0	0	0	0	0	0	0	0	0	0	0	0	0	0	0	0	0	0	1		0	0	0	0	0	0	1		0	0	1	7	1	1	0	1	0		1	0		1
291	0	1	1	0	0	0	0	0	0	0	0	0	0	0	2	0	0	0	3	0	0	0	0	1	0	lung cancer	0	0	0	0	0	0	1		1	0	1	30	1	1	1	1	0		0	2		5	malignant pleural effusion
363	4	1	1	0	0	1	0	0	0	0	0	0	1	0	0	0	0	0	7	0	0	0	0	1	0	Old CVA c Lt. hemiparesis status	0	0	0	0	0	1	0	hypertension	0	1	2	90	0	1	0	0	0		1	3		1
430	2	1	0	0	0	0	0	0	0	0	0	0	0	0	0	0	0	0	2	0	0	0	0	0	1		0	0	0	0	0	0	1		0	1	1	30	0	0	1	1	0		1	4		1
6	2	0	0	0	0	0	0	0	0	0	0	1	0	2	0	0	0	0	7	0	0	0	0	0	1		0	0	0	0	1	1	0	Hypertension, Dyslipidemia, Beta-thalassemia, Chronic kidney disease	0	1	2	7	1	0	0	1	0		1	0		1
428	2	0	0	0	0	0	0	0	0	0	0	0	0	0	0	0	0	0	2	0	0	0	0	0	1		0	0	0	0	0	0	1		1	1	1	40	1	0	1	1	0		1	3		1
10	1	0	0	0	0	0	0	0	0	0	0	0	0	0	0	0	0	0	1	0	0	0	0	0	1		0	0	0	0	0	0	1		0	2	1	4	1	1	1	0	0		1	3		1
136	1	0	0	0	0	0	0	0	0	0	0	0	0	0	0	0	0	0	1	0	0	0	0	0	1		0	0	0	0	0	0	1		0	0	1	60	1	1	1	0	0		1	5		1
456	3	0	0	0	0	0	0	0	0	0	0	0	0	2	0	0	0	0	5	0	0	0	0	1	0	Gouty arthritis	0	0	0	0	0	1	0	HTN	1	1	1	30	1	1	0	0	0		1	4		1
56	3	0	0	0	0	0	0	0	0	0	0	0	0	0	0	0	0	0	3	0	0	0	0	0	1		0	0	0	0	0	1	0	DLP	0	2	1	14	1	0	1	1	0		1	0		1
459	1	0	0	0	0	0	0	0	0	0	0	0	0	0	0	0	0	0	1	0	0	0	0	0	1		0	0	0	0	0	0	1		0	0	2	9	1	1	0	1	0		1	0		1
263	0	0	0	0	0	0	0	0	0	0	0	0	0	0	0	0	0	0	0	0	0	1	0	0	0		0	0	0	0	0	0	1		0	0	1	1	0	0	0	0	1	REFER	0	0		3
242	1	0	0	0	0	0	0	1	0	0	0	0	0	0	0	0	0	0	2	0	0	0	0	0	1		1	0	0	0	0	0	0		0	1	1	14	0	1	1	1	0		1	0		1
390	1	0	0	0	0	0	0	0	0	0	0	0	0	0	2	0	0	0	3	0	1	0	0	0	0		0	0	0	0	0	0	1		0	0	1	10	0	0	0	0	1	ugih	1	4		4
144	1	0	0	0	0	0	0	0	0	0	0	0	0	0	0	0	0	0	1	0	0	0	0	0	1		0	0	0	0	0	0	1		0	0	2	30	1	1	1	1	0		1	0		1
300	1	0	0	0	0	0	0	0	0	0	0	0	0	0	0	0	0	0	1	0	0	0	0	0	1		0	0	0	0	0	0	1		0	0	2	21	1	1	1	0	0		1	0		1
143	2	0	0	0	0	0	0	0	0	0	0	0	0	0	0	0	0	0	2	0	0	0	0	0	1		0	0	0	0	1	1	0	chronic kidney disease 3, secondary adrenal insufficiency on prednisone	1	2	1	3	0	0	1	1	0		1	6	corynebacterium	1
4	2	0	0	0	0	0	0	0	0	0	0	0	0	0	0	0	0	0	2	1	0	0	0	0	0		0	0	0	0	0	0	1		0	0	1	3	0	0	0	1	0		1	1		5	Pleurisitis
288	3	1	0	0	0	0	0	0	0	0	0	1	0	0	0	0	2	0	6	0	0	0	0	1	0	NHL stage IIIB	0	0	0	0	1	0	0		0	0	2	1	1	0	0	0	0		1	4		1
414	3	0	0	0	0	0	0	0	0	0	0	1	0	0	0	0	0	0	4	0	0	0	0	1	0	DM, HT,Hilar CCA	0	0	0	0	1	1	0	DM, HT,Hilar CCA	0	1	1	7	0	0	1	1	0		1	4		1
164	2	0	0	0	0	0	0	0	0	0	0	0	0	0	0	0	0	0	2	0	0	0	0	0	1		0	0	0	0	0	1	0	HTN	0	1	1	1	0	0	0	1	0		1	0		3
76	0	0	0	0	0	0	0	0	0	0	0	0	0	0	0	0	0	0	0	0	0	0	0	0	1		0	0	0	0	0	0	1		0	1	2	60	0	0	1	1	0		1	3		1
153	1	0	0	0	0	0	0	0	0	0	0	0	0	0	0	0	0	0	1	0	0	1	0	0	0		0	0	0	0	0	1	0	hypertension, gout	0	2	1	1	0	0	1	1	0		0	0		3
80	1	1	0	0	0	0	0	0	0	0	0	0	0	0	0	0	0	0	1	0	0	0	0	0	1		0	0	0	0	0	0	1		0	1	2	7	1	1	1	1	0		1	3		2
94	2	1	0	0	0	0	0	0	0	0	0	0	0	0	0	0	0	0	2	0	0	0	0	0	1		0	0	0	0	0	0	1		0	0	1	3	1	1	1	0	0		1	0		1
161	3	1	0	0	0	0	0	0	0	0	0	1	0	0	0	0	0	0	4	0	0	0	0	0	1		0	0	0	0	1	1	0	dlp, htn	0	0	1	3	1	0	1	0	0		1	3		1
89	0	1	0	0	0	0	0	0	0	0	0	0	0	0	0	0	0	0	0	0	0	0	0	1	0	systemic lupus erythematosus,angioedema	0	0	0	0	0	0	1		0	0	1	1	1	0	1	0	0		0	0		1
484	3	0	0	0	0	0	0	1	0	0	0	0	0	0	0	0	0	0	4	0	0	0	0	0	1		1	0	0	0	0	0	0		0	0	1	7	0	0	1	0	0		1	4		1
87	1	0	0	0	0	0	0	0	0	0	0	0	0	0	0	0	0	0	1	0	0	0	0	0	1		0	0	0	0	0	0	1		0	2	2	7	1	1	1	1	0		1	3		1
39	1	1	0	0	0	0	0	0	0	0	0	1	0	0	2	0	0	0	4	0	0	0	0	0	1		0	0	0	0	1	1	0	Hypertension, Dyslipidemia	0	2	2	7	0	0	0	0	1	Pus from ICD	1	6	Stenotrophomonas maltophila	2
466	0	0	0	0	0	0	0	0	0	0	0	0	0	0	0	0	0	0	0	0	0	0	0	0	1		0	0	0	0	0	0	1		0	1	1	30	0	1	1	0	0		1	0		1
8	1	1	0	0	0	0	0	0	0	0	0	0	0	0	0	0	0	0	1	0	0	0	0	0	1		0	0	0	0	0	0	1		0	0	1	30	1	0	0	1	0	Weight loss	1	0		1
294	0	0	0	0	0	0	0	0	0	0	0	1	0	0	0	0	0	0	3	0	0	0	0	1	0	DM on MFM, Glibencamide with diabetic neuropathy	0	0	0	0	1	1	1	DM on MFM, Glibencamide with diabetic neuropathy	0	0	2	30	1	1	0	0	0		0	0		1
494	0	0	0	0	0	0	0	0	0	0	0	0	0	0	0	0	0	0	0	1	0	0	0	1	0	TB spondilitis	0	0	0	0	0	1	0	TB spondilitis	0	0	2	14	0	0	1	0	0		1	0		5	tuberculus spondilitis
481	3	0	0	0	0	0	0	0	0	1	0	0	0	0	0	0	0	0	4	0	0	0	0	1	0	anemia of chronic disease	0	0	0	0	0	0	1		0	1	2	21	1	1	1	1	0		1	0		1
150	1	0	0	0	0	0	0	0	0	0	0	1	0	0	0	0	0	0	4	0	0	0	0	0	1		0	0	0	0	1	1	0	HTN,DLP	0	1	2	30	1	1	1	0	0		1	0		1
323	1	1	0	0	0	0	0	0	0	0	0	0	0	0	0	0	0	0	1	0	0	0	0	0	1		0	0	0	0	0	0	1		0	0	1	30	1	1	1	1	0		1	3		1
21	1	0	0	0	0	0	0	0	0	0	0	0	0	0	0	0	0	0	1	0	0	0	0	0	1		0	0	0	0	0	0	1		0	2	2	4	1	1	1	0	0		1	0		2
25	0	0	0	0	0	0	0	0	0	0	0	0	0	0	0	0	0	0	0	0	0	0	0	0	1		0	0	0	0	0	0	1		0	0	1	14	1	1	1	0	0		1	3		1
455	0	0	0	0	0	0	0	0	0	0	0	0	0	0	0	0	0	6	6	0	0	0	0	0	1		0	0	0	0	0	0	1		0	0	2	3	1	1	1	1	0		1	0		1
374	1	0	0	0	0	0	0	0	0	0	0	0	0	0	0	0	0	0	1	0	0	0	0	0	1		0	0	0	0	0	0	1		0	0	2	12	1	0	1	1	0		1	0		1
377	0	0	0	0	0	0	0	0	0	0	0	0	0	2	0	0	0	0	2	0	0	0	0	1	0	hypertension,ESRD on CAPD,tertiary parathyroidism S/P parathyroidectomy	0	0	0	0	0	1	0	hypertension,ESRD on CAPD	0	0	2	7	0	0	1	1	0		1	0		1
472	0	0	0	0	0	0	0	0	0	0	0	0	0	0	0	0	0	0	0	0	0	0	0	0	1		0	0	0	0	0	0	1		0	0	1	30	1	1	0	1	0		1	0		1
156	0	0	0	0	0	0	0	0	0	0	0	0	0	0	0	0	0	0	0	0	0	0	0	0	1		0	0	0	0	0	0	1		0	0	2	10	1	0	1	1	0		1	0		1
101	0	0	0	0	0	0	0	0	0	0	0	0	0	0	0	0	0	0	0	0	0	0	0	0	1		0	0	0	0	0	0	1		0	0	1	7	1	1	1	0	0		1	3		1
23	0	0	0	0	0	0	0	0	0	0	0	0	0	0	0	0	0	0	0	0	0	0	0	0	1		0	0	0	0	0	0	1		0	2	1	5	0	1	1	1	0		1	0		1
214	1	1	0	0	0	0	0	0	0	0	0	1	0	0	0	0	0	0	4	0	0	0	0	0	1		0	0	0	0	1	0	0		0	0	2	1	0	1	1	0	0		1	0		2
266	2	1	0	0	0	0	0	0	0	0	0	0	0	0	2	0	0	0	8	0	0	0	0	0	1		0	0	0	0	1	0	0		0	0	1	2	0	0	1	0	0		1	0		5	malignant pleural effusion
381	1	0	0	0	0	0	0	0	0	0	0	0	0	0	0	0	0	0	1	0	0	0	0	0	1		0	0	0	0	0	1	0	hypertension	0	1	1	20	0	0	1	0	0	pleural effusion	1	0		1
435	2	1	1	0	0	0	0	0	0	0	0	0	0	0	0	0	0	0	3	0	0	0	0	1	0	RBBB	0	0	0	0	0	0	1		0	0	2	14	0	0	0	1	0		1	3		1
443	1	0	0	0	0	0	0	0	0	0	0	1	0	0	0	0	0	0	4	0	0	0	0	0	1		0	0	0	0	1	0	0		0	3	1	21	1	1	1	0	0		1	0		2
183	0	0	0	0	0	0	0	0	0	0	0	1	0	0	0	0	0	0	3	0	0	0	0	0	1		0	0	0	0	1	0	0		0	0	2	14	1	1	1	0	0		1	0		1
58	2	0	0	0	0	0	0	0	0	0	0	0	0	0	0	0	0	0	2	0	0	0	0	1	0	Asthma	0	0	0	0	0	1	0	HTN, DLP	0	1	2	1	1	1	0	1	0		1	3		1
179	1	0	0	0	0	0	0	0	0	0	0	0	0	0	0	0	0	0	1	0	0	0	0	0	1		0	0	0	0	0	1	0	HTN	1	1	1	60	0	1	1	1	0		1	0		1
268	2	0	0	0	0	0	0	0	0	0	0	0	0	0	2	0	2	0	10	0	0	0	0	1	0	Hodgkin lymphoma CA lung adenoCA stage IV with pleural and liver metastasis with multiple brain metastasis (T4N3M1b)	0	0	0	0	0	1	0	Hodgkin lymphoma CA lung adenoCA stage IV with pleural and liver metastasis with multiple brain metastasis (T4N3M1b)	1	1	1	1	0	0	1	0	0		0	3		5	malignant pleural effusion
457	1	0	0	0	0	0	0	0	0	0	0	1	0	0	2	0	0	0	8	0	0	0	0	0	1		0	0	0	0	0	1	0	CA colon stage III	0	0	2	10	0	0	1	0	0		1	0		1
395	1	0	0	0	0	0	0	0	0	0	0	0	0	0	0	0	0	0	1	0	0	0	1	0	0		0	0	0	0	0	1	0	Hypertension	0	1	2	30	1	1	1	1	0		1	4		2
106	0	0	0	0	0	0	0	0	0	0	0	0	0	0	0	0	0	0	0	0	0	1	0	0	0		0	0	0	0	0	0	1		0	0	1	30	0	0	1	0	0		1	6	klebsiella pneumoniae	3
127	0	1	0	0	0	0	0	0	0	0	0	0	0	0	0	0	0	0	0	0	0	1	0	0	0		0	0	0	0	0	0	1		0	0	2	2	1	0	1	1	1	10daysPTA - traumatic chest pain	1	0		3
5	1	0	0	0	0	0	0	0	0	0	0	0	0	0	0	0	0	0	1	0	0	0	0	1	0	Spondylosis	0	0	0	0	0	0	1		0	1	2	7	1	1	1	1	0		1	6	Parvinomas micra	1
401	0	1	0	0	0	0	0	0	0	0	0	1	0	2	0	0	0	0	3	0	0	0	0	0	1		0	0	0	0	1	0	0		0	0	1	13	1	0	1	0	0		1	4		1
321	2	0	0	0	0	0	0	0	0	0	0	0	0	0	0	0	0	0	2	0	0	0	0	0	1		0	0	0	0	0	0	1		0	0	1	30	1	0	1	1	0		1	0		1
386	3	0	0	0	0	0	0	0	0	0	0	0	0	2	0	0	0	0	5	0	0	0	0	1	0	ESRD,hypertension,gout	0	0	0	0	0	1	0	ESRD,hypertension,gout	0	0	1	5	0	0	1	0	0		0	0		1
368	0	1	0	0	0	0	0	0	0	0	0	0	0	0	0	0	0	0	0	0	0	0	0	0	1		0	0	0	0	0	0	1		0	0	2	7	1	1	1	0	0		1	0		1
180	2	1	0	0	0	0	0	0	0	1	0	0	0	0	2	0	0	0	9	0	0	0	0	0	1		0	0	0	0	0	0	1		0	0	2	2	0	0	1	0	0		1	0		2
441	3	0	0	0	0	0	0	0	0	0	0	0	0	2	0	0	0	0	5	0	0	0	0	0	1		0	0	0	0	0	1	0	Infrarenal AAA,Gout,HTN,ESRD	0	0	1	3	0	0	1	0	0		1	4		1
226	0	1	0	0	0	0	0	0	0	0	0	0	0	0	0	0	0	0	0	0	0	0	0	1	0	Congenital pulmonary. airway malformations; CPAM	0	0	0	0	0	0	1		1	0	1	30	1	1	1	0	0		0	0		5	Congenital pulmonary. airway malformations; CPAM
311	1	0	0	0	0	0	0	0	0	0	0	0	0	0	0	0	0	0	1	0	0	0	0	1	0	Adrenal insufficiency	0	0	0	0	0	0	1		0	2	2	6	1	0	0	0	1	hemothorax from trauma	1	0		3
203	0	0	0	0	0	0	0	0	0	0	0	1	0	0	0	0	0	0	3	0	0	0	0	0	1		0	0	0	0	1	0	0		0	0	1	3	1	0	0	0	0		0	0		1
350	0	1	0	0	0	0	0	0	0	0	0	0	0	0	2	0	0	0	6	0	0	0	0	1	0	osteosarcoma Rt leg c multiple lung metastasis	0	0	0	0	0	0	1		1	0	2	90	0	0	1	0	0		0	0		5	hemopneumothorax due to rupture metastatc tumor
413	2	0	0	0	0	0	0	0	0	0	1	0	0	0	2	0	0	0	9	0	0	0	0	1	1	CA esophagus	0	0	1	0	0	0	0		0	1	1	120	0	0	1	0	0		1	4		5	CA esophagus ruptured
492	1	1	0	0	0	0	0	0	0	0	0	0	0	0	0	0	0	0	1	0	0	0	1	0	0		0	0	0	0	0	0	1		0	2	2	14	0	1	1	0	0		1	5		2
431	0	0	0	0	0	0	0	0	0	0	0	1	0	0	0	0	0	0	1	0	0	0	0	0	1		0	0	0	0	1	0	0		0	1	2	14	0	0	0	0	1	pus from ICD	1	0		1
295	2	1	0	0	0	0	0	0	0	0	0	0	0	0	0	0	0	0	2	0	0	0	0	0	1		0	0	0	0	0	0	1		0	1	1	21	1	1	1	0	0		1	0		1
384	1	1	0	0	0	0	0	0	0	0	0	0	0	0	0	0	0	0	1	0	0	1	0	0	0		0	0	0	0	0	0	1		0	0	2	7	0	0	0	1	0	pleural effusion	1	4		3
301	3	0	0	0	0	0	0	0	0	0	1	0	0	0	2	0	0	0	8	0	0	0	1	0	0		0	0	1	0	0	1	0	HCC	0	2	1	10	0	1	0	1	0		1	3		2
397	2	1	0	0	0	0	0	0	0	0	0	0	0	2	0	0	0	0	4	0	0	0	0	1	0	1. Polycystic kidney disease/polycystic liver disease S/P open marsupilization,2. CKD stage IV	0	0	0	0	0	1	0	1. Polycystic kidney disease/polycystic liver disease S/P open marsupilization,2. CKD stage IV	0	0	1	7	0	0	1	0	0		1	3		1
86	0	0	0	0	0	0	0	0	0	0	0	0	0	0	0	0	0	0	0	0	0	1	0	0	0		0	0	0	0	0	0	1		0	2	2	1	1	0	0	0	0		1	6	GNB,Pseudomonas aeruginosa	3
376	0	0	0	0	0	0	0	0	0	0	0	0	0	0	0	0	0	0	0	0	0	0	0	0	1		0	0	0	0	0	0	1		0	0	2	10	1	1	1	0	0		1	0		1
440	0	0	0	0	0	0	0	0	0	0	0	0	0	0	0	0	0	0	0	0	0	0	1	0	0		0	0	0	0	0	0	1		0	0	1	6	0	0	1	0	0		1	5		2
1	0	0	0	0	0	0	0	0	0	0	0	0	0	0	0	0	0	0	0	0	0	0	0	0	1		0	0	0	0	0	0	1		0	0	2	21	0	1	0	0	0		1	0		1
16	1	0	0	0	0	0	0	0	0	0	0	0	0	2	0	0	0	0	3	0	0	0	0	0	1		0	0	0	0	0	1	0	ESRD HTN Gout	0	1	2	2	1	1	1	1	0		1	3		5
32	0	1	0	0	0	0	0	0	0	0	0	0	0	0	0	0	0	0	0	0	0	0	0	0	1		0	0	0	0	0	0	1		0	0	1	7	1	0	1	1	0		1	0		1
493	0	0	0	0	0	0	0	0	0	0	0	1	0	0	0	0	0	0	3	0	0	0	0	0	1		0	0	0	0	1	0	0		0	1	3	10	1	0	0	1	0		1	3		1
222	2	0	0	0	0	0	0	0	0	0	0	0	0	0	0	0	0	0	2	0	0	0	0	1	0	Secondary PHT,severe ms,as s/p repair on warfarin	0	0	0	0	0	0	1		0	1	1	1	0	0	0	0	1	Accidental finding right Loculated pleural effusion	0	6	Pseudomonas aeruginosa	1
367	2	0	0	0	0	0	0	0	0	0	0	0	0	0	0	0	0	0	2	0	0	0	0	0	1		0	0	0	0	0	1	0	Thalassemia	0	0	2	7	1	0	0	1	0		1	0		1
304	0	0	0	0	0	0	0	0	0	0	0	0	0	0	0	0	0	0	0	0	0	0	0	0	1		0	0	0	0	0	0	1		0	0	1	30	1	1	1	0	0		1	0		1
74	0	1	0	0	0	0	0	0	0	0	0	0	0	0	0	0	0	0	0	0	0	0	0	1	0	GIST	0	0	0	0	0	0	1		0	0	1	60	1	0	1	0	0		1	0		1
469	0	0	0	0	0	0	0	0	0	0	0	0	0	0	0	0	0	0	0	0	0	0	0	0	1		0	0	0	0	0	0	1		0	0	2	21	1	1	0	1	0		1	0		1
306	2	0	0	0	0	0	0	0	0	0	0	0	0	0	2	0	0	0	4	0	0	0	0	0	1		0	0	0	0	0	1	0	CA lung	0	1	1	7	1	1	1	0	0		1	0		1
46	2	0	0	0	0	0	0	0	0	0	0	0	0	0	0	0	0	0	2	0	0	0	0	0	1		0	0	0	0	0	0	1		0	0	2	3	1	1	1	0	0		1	0		1
316	2	0	0	0	0	1	0	0	0	0	0	0	0	0	0	0	0	0	3	0	0	0	0	1	1	Lt. basal ganglion hemorrhage s/p carniectomy 2551 status bed ridden on tracheostomy tube	0	0	0	0	0	0	1		0	0	1	7	1	1	0	0	0		1	0		1
141	0	0	0	1	0	0	0	0	0	0	0	0	0	0	0	0	0	0	1	0	0	0	0	0	1		0	0	0	0	0	0	1		0	0	1	14	1	0	1	0	0		1	0		1
477	0	1	0	0	0	0	0	0	0	0	0	0	0	0	0	0	0	0	0	0	0	0	0	0	1		0	0	0	0	0	0	1		0	0	1	4	1	1	1	0	0		1	3		1
91	0	0	0	0	0	0	0	0	0	0	0	0	0	0	0	0	0	0	0	0	0	0	0	0	1		0	0	0	0	0	0	1		0	0	2	5	1	1	1	1	0		1	0		1
224	2	0	0	0	0	0	0	0	0	0	0	0	0	0	0	0	0	0	2	0	0	0	0	1	0	Hb H disease	0	0	0	0	0	0	1		0	1	1	3	0	0	1	0	0		1	5		5	Malignant pleural effusion
491	0	1	0	0	0	0	0	0	0	0	0	0	0	0	0	0	0	0	0	0	0	0	0	1	0	Rapidly progressive nephritic syndrome, Invasive gastric zygomycosis	0	0	0	0	0	0	1		0	0	2	3	0	1	0	0	0		1	3		5	Iathrogenic pneumothorax
305	0	0	0	0	0	0	0	0	0	0	0	0	0	0	0	0	0	6	6	0	0	0	0	0	1		0	0	0	0	0	0	1		0	2	1	20	1	1	1	1	0		1	3		1
293	0	0	0	0	0	0	0	0	0	0	0	0	0	0	0	0	0	0	0	0	0	0	0	0	1		0	0	0	0	0	0	1		0	0	2	7	0	0	1	0	0		0	0		3
341	1	0	0	0	0	0	0	0	0	0	0	0	0	0	0	0	0	0	1	0	0	0	0	0	1		0	0	0	0	0	0	1		0	1	2	5	1	1	0	1	0		1	3		3
19	0	0	0	0	0	0	0	0	0	0	0	0	0	0	0	0	0	0	0	0	0	0	0	0	1		0	0	0	0	0	0	1		0	0	2	4	1	0	1	1	0		1	6	Actinobacter baumannii	1
243	1	0	0	0	0	0	0	0	0	0	0	1	0	0	0	0	0	0	2	0	0	0	0	0	1		0	0	0	0	1	0	0		0	2	1	30	1	1	0	0	1	flank pain	1	3		1
41	2	0	0	0	0	0	0	0	0	0	0	1	0	0	0	0	0	0	3	0	0	0	0	0	1		0	0	0	0	0	1	0	T2DM, Chronic dyspepsia, DLP	0	1	2	90	0	1	1	0	0	Orthopnea, significant weight loss	0	0		5	Pleural effusion, not elsewhere classified
289	1	0	0	0	0	0	0	0	0	0	0	0	0	0	0	0	0	0	1	0	0	0	0	0	1		0	0	0	0	0	0	1		0	2	1	30	1	1	1	0	0		1	3		2
27	0	0	0	0	0	0	0	0	0	0	0	0	0	0	0	0	0	0	0	0	0	0	0	0	1		0	0	0	0	0	0	1		0	0	2	5	0	0	0	1	0		1	0		1
213	0	1	0	0	0	0	0	0	0	0	0	0	0	0	0	0	0	0	0	0	0	0	0	0	1		0	0	0	0	0	0	1		0	0	1	84	1	0	1	0	0		1	0		5	retropharyngeal abscess
220	2	0	0	0	0	0	0	0	0	0	0	0	0	0	0	0	0	0	2	0	0	0	0	0	1		0	0	0	0	0	0	1		0	0	2	21	0	1	1	0	0		1	0		1
489	0	0	0	0	0	1	0	0	0	0	0	0	0	0	0	0	0	0	1	0	0	0	0	1	0	Herpes genitalis, Old CVA (Stroke in the young), SCS, AOID (Anti-IFN +ve)	0	0	0	0	0	1	0	Herpes genitalis, Old CVA (Stroke in the young), SCS, AOID (Anti-IFN +ve)	0	0	1	7	0	1	1	0	0		0	6	Penicillium marneffii	1
241	2	0	0	0	0	0	0	0	0	0	0	0	0	0	0	0	0	0	2	0	0	0	0	1	0	hypertension	0	0	0	0	0	0	1		0	2	2	150	0	0	1	0	1	weight loss	0	3		1
45	1	1	0	0	0	0	0	0	0	0	0	0	0	0	2	0	0	0	7	0	0	0	0	1	0	Pulmonary nodules	0	0	0	0	0	0	1		0	0	2	60	0	0	0	0	1	Back pain	1	0		5	Psoasabscess
320	0	0	0	0	0	0	0	0	0	0	0	0	0	0	0	0	0	0	0	0	0	0	0	0	1		0	0	0	0	0	0	1		0	2	2	90	0	1	0	0	0		1	2		1
162	0	1	0	0	0	0	0	0	0	0	0	0	0	0	0	0	0	0	0	0	0	0	0	0	1		0	0	0	0	0	0	1		0	0	1	7	1	1	1	0	0		1	0		2
452	1	0	0	0	0	0	0	0	0	0	0	0	0	0	0	0	0	0	1	0	0	0	0	0	1		0	0	0	0	0	0	1		1	1	2	90	0	0	0	1	0		1	0		1
349	3	0	1	0	0	0	0	0	0	0	0	0	0	0	0	0	0	0	4	0	0	0	0	0	1		0	0	0	0	0	1	0	hypertension	0	0	2	15	1	0	0	1	0		1	0		1
125	0	0	0	0	0	0	0	0	0	0	0	0	0	0	0	0	0	0	0	0	0	0	0	0	1		0	0	0	0	0	0	1		0	0	1	60	1	0	1	1	0		1	0		1
342	2	1	0	0	0	0	0	0	0	0	0	0	0	0	0	0	0	0	2	0	0	0	1	0	0		0	0	0	0	0	1	0	HTN, OA knee	0	1	2	1	1	1	1	1	0		1	0		5	Abscess of lung with pneumonia
272	0	0	0	0	0	0	0	0	0	0	0	0	0	0	0	0	0	0	0	0	0	1	0	0	0		0	0	0	0	0	0	1		0	1	3	1	1	0	1	0	1	desaturation during admit	1	0		3
17	1	0	0	0	0	0	0	0	0	0	1	0	0	0	0	0	0	0	4	0	0	0	0	0	1		0	0	1	0	0	0	0		0	1	1	7	1	1	1	0	0		1	0		1
210	1	0	0	0	0	0	0	0	0	0	0	0	0	0	0	0	0	0	1	0	0	0	0	0	1		0	0	0	0	0	0	1		0	1	2	2	0	1	0	0	0		1	0		1
371	0	0	0	0	0	0	0	0	0	0	0	0	0	0	0	0	0	0	0	0	0	0	0	0	1		0	0	0	0	0	0	1		0	1	2	120	0	0	1	1	0		1	0		1
216	2	0	0	0	0	1	0	0	0	0	0	1	0	0	0	0	0	0	4	0	0	0	0	0	0		0	0	0	1	1	1	0	Hypertension, Dyslipidemia	0	0	1	7	0	0	1	1	0		1	0		1
28	2	0	1	0	0	0	0	0	0	0	1	1	0	0	0	0	0	0	5	0	0	0	1	0	0		0	0	1	0	1	0	0		1	1	2	10	0	0	0	0	1	Hemoptysis	1	3		2
57	2	1	0	0	0	0	0	0	0	0	0	0	0	0	2	0	0	0	8	0	0	0	0	1	0	CA lung	0	0	0	0	0	0	1		0	0	1	30	0	0	1	0	0		1	3		1
422	0	0	0	0	0	0	0	0	0	0	0	0	0	0	0	0	0	0	0	0	0	0	0	0	1		0	0	0	0	0	0	1		0	0	2	5	1	0	0	0	0		1	2		1
274	2	0	0	0	0	0	0	0	0	0	0	0	0	0	2	0	0	0	4	0	0	0	0	0	1		0	0	0	0	0	0	1		0	1	1	30	0	1	0	1	0		1	0		1
495	2	0	0	0	0	0	0	0	0	0	0	0	0	0	0	0	0	0	2	0	0	0	0	0	1		0	0	0	0	0	0	1		0	1	1	3	1	0	0	0	0		0	0		1
325	0	0	0	0	0	0	0	0	0	0	1	0	0	0	0	0	0	0	1	0	0	0	0	0	1		0	0	1	0	0	0	0		0	2	1	2	1	0	0	1	0		1	0		1
317	4	0	0	0	0	0	0	0	0	0	0	0	0	0	0	0	0	0	4	0	0	0	1	0	0		0	0	0	0	0	1	0	HTN,DLP,CKD stage III	0	1	2	14	1	1	0	0	0		1	4		2
176	0	0	0	0	0	0	0	0	0	0	0	0	0	0	0	0	0	0	0	0	0	0	0	0	1		0	0	0	0	0	0	1		0	0	2	7	0	0	0	1	0		1	0		1
373	2	0	0	0	0	0	0	0	0	0	0	1	0	0	0	0	0	0	3	0	0	0	0	0	1		0	0	0	0	1	1	0	HTN,Gout,CKD	0	1	1	7	1	1	1	0	0		1	0		1
92	1	0	0	0	0	0	0	0	0	0	0	1	0	0	2	0	0	0	8	0	0	0	1	0	0		0	0	0	0	1	1	0	HTN,DLP,CA rectum w/ multiple liver metastasis	0	1	1	3	0	0	1	0	0		1	6	Klebsella pneumoniae	2
319	2	0	0	0	0	0	0	0	0	0	0	0	0	0	0	0	0	0	2	0	0	0	0	0	1		0	0	0	0	0	0	1		0	0	2	30	1	0	1	1	0		0	0		1
219	1	0	0	0	0	0	0	0	0	0	0	0	0	0	0	0	0	0	1	0	0	0	0	0	1		1	0	0	0	0	0	0		0	1	2	14	1	1	1	0	0		1	0		1
55	0	0	0	0	0	0	0	0	0	0	0	0	0	2	0	0	0	6	8	0	0	0	0	0	1		0	0	0	0	0	0	1		0	0	1	15	1	0	1	0	0		1	0		1
34	0	0	0	0	0	0	0	0	0	0	0	0	0	0	0	0	0	0	0	0	0	0	0	0	1		0	0	0	0	0	0	1		0	2	1	7	0	0	1	1	0		1	0		1
63	0	0	0	0	0	0	0	0	0	0	1	0	0	0	0	0	0	0	1	0	0	0	0	0	1		0	0	1	0	0	0	0		0	0	1	7	1	0	1	0	0		1	4		1
284	0	1	0	0	0	0	0	0	0	0	0	0	0	0	0	0	0	0	0	0	1	0	0	0	0		0	0	0	0	0	1	0	post arrest with tramadol overdose	1	0	1	3	0	0	1	0	0		0	0		4
406	1	0	0	0	0	0	0	0	0	0	0	0	0	0	0	0	0	0	1	0	0	0	0	0	1		0	0	0	0	0	0	1		0	0	1	21	1	1	1	0	0		1	0		1
237	3	0	0	0	0	0	0	0	0	0	0	0	0	0	0	0	0	0	3	0	0	0	0	0	1		0	0	0	0	0	0	1		1	0	2	2	0	0	0	0	1	น้ำใสออกจากแผลผ่าตัดเดิม	1	0		1
417	0	0	0	0	0	0	0	0	0	0	0	0	0	0	0	0	0	0	0	0	0	0	0	0	1		0	0	0	0	0	0	1		0	2	2	7	0	0	1	1	0		1	0		1
327	1	1	0	0	0	0	0	0	0	0	0	0	0	0	0	0	0	0	1	0	0	0	0	0	1		0	0	0	0	0	0	1		0	1	2	30	1	1	1	0	0		1	0		1
315	1	0	0	0	0	0	0	0	0	0	0	0	0	0	0	2	0	0	3	0	0	0	0	1	0	AKI, Acute gouty arthritis, Acute myeloid leukemia	0	0	0	0	0	0	1		0	1	2	30	1	0	0	0	0		1	0		1
442	0	0	0	0	0	0	0	0	0	0	0	0	0	0	0	0	0	0	0	0	0	0	0	0	1		0	0	0	0	0	0	1		0	0	2	14	1	1	1	0	0		1	0		1
471	0	0	0	0	0	0	0	0	0	0	0	0	0	0	0	0	0	0	0	0	0	0	0	0	1		0	0	0	0	0	0	1		0	2	1	14	1	0	1	0	0		1	0		1
359	1	0	0	0	0	0	0	0	0	0	1	0	0	0	0	0	0	0	2	0	0	0	0	0	1		0	0	1	0	0	0	0		0	0	1	8	1	1	1	0	0		1	4		1
462	1	0	0	0	0	0	0	0	0	0	0	0	0	0	0	0	0	0	1	0	0	0	0	0	1		0	0	0	0	0	0	1		0	1	2	30	1	1	1	1	0		1	0		1
372	0	1	0	0	0	0	0	0	0	0	0	0	0	0	0	0	0	0	0	0	0	0	0	0	1		0	0	0	0	0	0	1		0	0	1	90	0	0	1	0	0		0	0		1
[truncated: 90 more columns]
